# Supplementary material for: The Link between the Perception of Animal Welfare and the Emotional Response to Pictures of Farm Animals Kept in Intensive and Extensive Husbandry Systems: An Italian Survey
Source: Vet Sci. 2023 Nov 13;10(11):652. doi: 10.3390/vetsci10110652 (PMC10675316; doi:10.3390/vetsci10110652)
Supplement: Supplementary file 1 [file vetsci-10-00652-s001.zip]

Archive with 1 entries (1 files):
- vetsci-2652895-supplementary.pdf
